# Supplementary material for: Wildlife vaccination strategies for eliminating bovine tuberculosis in white-tailed deer populations
Source: PLoS Comput Biol. 2024 Jan 4;20(1):e1011287. doi: 10.1371/journal.pcbi.1011287 (PMC10793927; doi:10.1371/journal.pcbi.1011287)
Supplement: S1 Table — (XLSX) [file pcbi.1011287.s022.xlsx]

## Sheet: Sheet1
Year	Infection prevalence (proportion) in fawn	Infection prevalence (proportion) in yearling	Infection prevalence (proportion) in adult
2011	0	0	0.0081
2012	0	0	0.0105
2013	0	0.004	0.0053
2014	0	0	0.0058
2015	0	0.0043	0.0125
2016	0	0.0048	0.0124
2017	0	0	0.0192
2018	0	0.0071	0.0107
2019	0	0.0042	0.0102
2020	0.0068	0.0042	0.0119
2021	0	0	0.0075
