# Supplementary material for: Wildlife vaccination strategies for eliminating bovine tuberculosis in white-tailed deer populations
Source: PLoS Comput Biol. 2024 Jan 4;20(1):e1011287. doi: 10.1371/journal.pcbi.1011287 (PMC10793927; doi:10.1371/journal.pcbi.1011287)
Supplement: S2 Table — (XLSX) [file pcbi.1011287.s023.xlsx]

## Sheet: Sheet1
Year	Infection prevalence (proportion) in fawn	Infection prevalence (proportion) in yearling	Infection prevalence (proportion) in adult
2011	0	0	0.0034
2012	0	0.0043	0.0221
2013	0	0	0.0059
2014	0	0	0.0104
2015	0	0.0059	0.0099
2016	0	0.0048	0.0111
2017	0	0	0.0189
2018	0	0	0.0144
2019	0	0	0.0197
2020	0	0.0112	0.0082
2021	0	0.0114	0.0133
