# Supplementary material for: Wildlife vaccination strategies for eliminating bovine tuberculosis in white-tailed deer populations
Source: PLoS Comput Biol. 2024 Jan 4;20(1):e1011287. doi: 10.1371/journal.pcbi.1011287 (PMC10793927; doi:10.1371/journal.pcbi.1011287)
Supplement: S3 Table — (XLSX) [file pcbi.1011287.s024.xlsx]

## Sheet: Sheet1
Year	Infection prevalence (proportion) in fawn	Infection prevalence (proportion) in yearling	Infection prevalence (proportion) in adult
2011	0	0.0054	0.0026
2012	0	0.0064	0.0147
2013	0	0	0.0126
2014	0	0	0.0028
2015	0	0.0096	0.0212
2016	0	0	0.0093
2017	0	0.011	0.0115
2018	0	0	0.0017
2019	0	0	0.0099
2020	0	0	0.0078
2021	0	0	0.0026
