# Supplementary material for: Wildlife vaccination strategies for eliminating bovine tuberculosis in white-tailed deer populations
Source: PLoS Comput Biol. 2024 Jan 4;20(1):e1011287. doi: 10.1371/journal.pcbi.1011287 (PMC10793927; doi:10.1371/journal.pcbi.1011287)
Supplement: S4 Table — (XLSX) [file pcbi.1011287.s025.xlsx]

## Sheet: Sheet1
Year	Infection prevalence (proportion) in fawn	Infection prevalence (proportion) in yearling	Infection prevalence (proportion) in adult
2011	0	0	0.0174
2012	0	0	0.0047
2013	0	0.0077	0.0246
2014	0	0	0.0043
2015	0	0.01	0.0298
2016	0	0.0068	0.0241
2017	0	0.0059	0.0286
2018	0	0	0.0127
2019	0	0	0.0081
2020	0	0	0.011
2021	0	0	0.0124
